# Supplementary material for: Detection of Antimalarial Resistance-Associated Mutations in Plasmodium falciparum via a Platform of Allele-Specific PCR Combined with a Gold Nanoparticle-Based Lateral Flow Assay
Source: Microbiol Spectr. 2022 Nov 29;10(6):e02535-22. doi: 10.1128/spectrum.02535-22 (PMC9769821; doi:10.1128/spectrum.02535-22)
Supplement: Supplemental file 2 — Table S1. Download spectrum.02535-22-s0002.xlsx, XLSX file, 0.01 MB [file spectrum.02535-22-s0002.xlsx]

## Sheet: Sheet1
Table S1 Selected and labeled primers for single nuclear polymorphism detection in the Pfmdr1 genea.
Primer nameb		Sequence and modification (5′→3′)c	Description
Bio-Pfmdr1-256-Fwd-WT (W')	F0	GTTTGGTGTAATATTAAAGAACAT*G*A	Allele-specific primer
	F1	GTTTGGTGTAATATTAAAGAACAA*G*A
	F2	GTTTGGTGTAATATTAAAGAACAC*G*A
	F3	GTTTGGTGTAATATTAAAGAACAG*G*A
Bio-Pfmdr1-256-Fwd-Mut (M')	F1	GTTTGGTGTAATATTAAAGAACAA*G*T
	F2	GTTTGGTGTAATATTAAAGAACAC*G*T
	F3	GTTTGGTGTAATATTAAAGAACAG*G*T
Dig-Pfmdr1-256-Rev		AATACATAAAGTCAAACGTGCAT	Common primer
Bio-Pfmdr1-551-Fwd-WT (W')	F0	CCAGTTCCTTTTTAGGTTTA*T*A	Allele-specific primer
	F1	CCAGTTCCTTTTTAGGTTTT*T*A
	F2	CCAGTTCCTTTTTAGGTTTG*T*A
	F3	CCAGTTCCTTTTTAGGTTTA*T*A
Bio-Pfmdr1-551-Fwd-Mut (M')	F1	CCAGTTCCTTTTTAGGTTTC*T*T
	F2	CCAGTTCCTTTTTAGGTTTG*T*T
	F3	CCAGTTCCTTTTTAGGTTTT*T*T
Dig-Pfmdr1-551-Rev		CTCTTCTATAATGGACATGGTA	Common primer
aGene identifier PF3D7-0523000. bBio, biotin; Dig, digoxin; Fwd, forward; Rev, reverse; WT, wild type; Mut, mutant. cThe target sites are shown in bold, underlined. *, the location of phosphorothioate modification.
