# Supplementary material for: Detection of Antimalarial Resistance-Associated Mutations in Plasmodium falciparum via a Platform of Allele-Specific PCR Combined with a Gold Nanoparticle-Based Lateral Flow Assay
Source: Microbiol Spectr. 2022 Nov 29;10(6):e02535-22. doi: 10.1128/spectrum.02535-22 (PMC9769821; doi:10.1128/spectrum.02535-22)
Supplement: Supplemental file 3 — Table S2. Download spectrum.02535-22-s0003.xlsx, XLSX file, 0.01 MB [file spectrum.02535-22-s0003.xlsx]

## Sheet: Sheet1
Table S2 Optimized AS-PCR conditions for the Pfmdr1 gene.
Gene	SNPs	PCR conditions	Annealing temperature (°C)
pfmdr1	A256	95 °C 3 min; followed by 30 cycles (94 °C 30 sec, X °C 30 sec, 72 °C 30s); 72 °C 5 min; then store 12 °C.	61.1
	256T		60.5
	A551		61.1
	551T
