# Supplementary material for: Detection of Antimalarial Resistance-Associated Mutations in Plasmodium falciparum via a Platform of Allele-Specific PCR Combined with a Gold Nanoparticle-Based Lateral Flow Assay
Source: Microbiol Spectr. 2022 Nov 29;10(6):e02535-22. doi: 10.1128/spectrum.02535-22 (PMC9769821; doi:10.1128/spectrum.02535-22)
Supplement: Supplemental file 4 — Table S3. Download spectrum.02535-22-s0004.xlsx, XLSX file, 0.1 MB [file spectrum.02535-22-s0004.xlsx]

## Sheet: Sheet1
Table S3 Comparison between nested PCR with sequencing and AS-PCR-LFA for single nuclear polymorphism detection in the Pfmdr1 gene with clinical isolates of Plasmodium falciparum.
Sample No.	Parasitemia (parasite/μl)	Nested PCR with sequencing			AS-PCR-LFA
		A256T	A551T		A256T	A551T
wf1	20000	A	T		A	T
wf3	300000	T	T		T	T
wf4	50000	T	T		T	T
wf9	300000	T	T		T	T
wf10	2500	T	A		T	A
wf11	300000	A	A		A	A
wf12	300000	A	T		A	T
wf17	1000	A	T		A	T
wf18	200000	T	T		T	T
wf19	3000	A	T		A	T
wf20	10000	A	A/T		A	A/T
wf22	150	A	T		A	T
wf23	1000	A	T		A	T
wf24	3500	A	T		A	T
wf25	300000	A	T		A	T
wf26	150000	A	A		A	A
wf27	100000	T	T		T	T
wf28	200000	A	A		A	A
wf29	2500	A	T		A	T
wf30	14000	A	A		A	A
wf31	300000	T	A/T		T	A/T
wf33	6000	A	T		A	T
wf34	3000	A	T		Neg	T
wf35	5000	A	A		A	A
wf36	300000	A	A		A	A
wf37	30000	A	T		A	T
wf38	500000	T	A		T	A
wf39	300000	A	A		A	A
wf40	14000	T	T		T	T
wf41	3000	T	A		T	A
wf44	2000	A	A		A	A
wf45	500000	A	A		A	A
wf46	48000	T	T		T	T
wf47	150	T	T		T	Neg
wf49	120	A	A/T		A	A/T
wf50	12000	T	A		T	A
wf51	38000	A	T		A	T
wf52	500000	A	A		A	A
wf53	2200	A	A		A	A
wf54	80000	A	T		A	T
wf55	500000	A	A		A	A
wf56	300	T	T		T	T
wf57	3000	T	T		T	T
wf58	50000	A	T		A	T
wf59	200000	T	A		T	A
wf60	21000	A	A		A	A
wf61	80000	A	A		A	A
wf62	16000	A	T		Neg	T
wf64	300000	A	A		A	A
wf65	5000	A	T		A	T
wf66	400	A	T		A	T
wf67	20000	A	T		A	T
wf68	10000	A	T		A	T
wf69	30000	T	T		T	T
wf70	500000	T	T		T	T
wf72	150000	A	T		A	T
wf73	4400	A	T		A	T
wf74	60000	A	T		A	T
wf75	200	A	T		A	Neg
wf76	200000	A	T		A	T
wf77	100000	T	T		T	T
wf78	80000	A	T		A	T
wf79	32000	A	T		A	T
wf80	40000	A	T		A	T
wf81	300000	A	T		A	T
wf82	13000	A	A		A	A
wf83	100	T	A/T		Neg	A/T
wf84	68000	A	T		A	T
wf85	8000	A	A		A	A
wf86	16000	A	T		A	T
wf87	100000	T	T		T	T
wf88	62000	A	T		A	T
wf89	48000	A	A		A	A
wf90	1000	A	T		A	Neg
wf91	28000	A	T		A	T
wf92	8000	A	A		A	A
wf93	300000	A	A		A	A
wf94	50000	A	A		A	A
wf95	3100	A	T		A	T
wf96	15000	A	T		A	T
wf97	48000	T	A		T	A
wf98	100000	A	T		A	T
wf99	100000	A	T		A	T
wf100	24000	A	A		A	A
wf101	80000	A	T		A	Neg
wf102	35000	A	A		A	A
wf103	20000	T	A		T	A
wf104	5300	A	A		A	A
wf105	9000	A	T		A	T
wf106	2400	A	A		A	A
wf107	100	A	A		A	A
wf108	8000	T	T		T	Neg
wf109	18000	T	T		T	Neg
wf110	500000	A	A		A	A
wf111	200	T	T		T	T
wf112	16000	A	T		A	T
wf113	20000	T	A		T	A
wf114	2000	A	A		A	A
wf115	100	A	A		A	A
wf116	100000	T	T		T	T
wf117	500000	T	T		T	T
wf119	60000	A	T		A	T
wf120	1000	A	A/T		A	A/T
wf121	15000	A	A		A	A
wf122	26000	A	T		A	T
wf123	300000	A	A		A	A
wf124	20000	T	T		T	T
wf127	5000	A	T		A	T
wf128	3600	A	A		A	A
wf129	500	A	A		A	A
wf131	100000	A	A		A	A
wf133	650	T	T		T	T
wf135	1000	A	T		A	T
wf137	50000	A	T		A	T
wf139	500000	A	T		A	T
wf141	200000	A	A		A	A
wf143	300000	A	A/T		A	A/T
wf145	150000	A	T		A	T
wf146	70000	A	T		A	T
wf148	3000	A	T		A	T
wf149	100000	A	T		A	T
wf152	26000	T	A/T		T	A/T
wf155	300000	A	A/T		A	A/T
wf156	7000	A	A		A	A
wf158	200000	A	T		A	T
wf160	76000	A	A		A	A
wf162	1500	A	T		A	T
wf163	30000	A	A/T		A	A/T
wf168	300000	A	T		A	T
wf169	1000	A	T		A	T
wf170	50000	A	T		A	T
wf174	50000	T	T		T	T
wf176	500	A	A		A	A
wf177	100000	A	T		A	T
wf178	1000	A	A/T		A	A/T
wf181	1000	A	A		A	A
wf183	2000	A	A		A	A
wf184	500000	T	T		T	T
wf185	500	T	T		T	T
wf186	10000	A	A		A	A
wf187	30000	A	A		A	A
wf188	200000	A	T		A	T
wf189	100000	A	T		A	T
wf190	50000	A	A		A	A
wf191	300	A	A		A	A
wf193	3000	A	T		A	T
wf194	20000	A	A		A	A
wf196	1000	A	T		A	T
wf197	3000	A	A/T		A	A/T
wf199	100000	A	A		A	Neg
wf200	50000	A	A		A	Neg
wf202	500	A	A		A	A
wf204	500	T	A		T	Neg
wf205	60000	A	A		A	A
wf206	100000	A	T		A	T
wf207	50000	A	A		A	A
wf209	100000	A	T		A	T
wf210	70000	A	T		A	T
wf211	200000	A	A		A	Neg
wf212	80000	A	A/T		A	A/T
wf215	5000	A	A		A	A
wf216	85000	A	A		A	A
wf217	20000	A	T		A	T
wf218	500	A	A		A	A
wf219	200	A/T	A		A/T	A
wf220	30000	T	A		T	A
wf221	30000	A	T		A	T
wf222	20000	A	T		A	T
wf223	1000	A	T		A	T
wf224	50000	A	A		A	A
wf226	35000	A	A		A	A
wf228	200	A	A/T		A	A/T
wf229	500000	A	A		A	A
wf230	200000	A	T		A	T
wf231	20000	A	A/T		A	A/T
wf232	50000	A	A		A	A
wf233	40000	A	A		A	A
wf234	10000	A	A/T		A	A/T
wf235	50000	A	A		A	A
wf236	2000	A	T		A	T
wf237	20000	A	T		A	T
wf238	500	A	A/T		A	A/T
wf239	300000	A	A		A	Neg
wf240	3000	A	T		A	T
wf241	5000	A	T		A	T
wf242	500	A	A/T		A	A/T
wf243	100000	A	A		A	A
wf244	10000	A	A		A	A
wf245	3000	A	T		A	T
wf246	200000	A	A		A	A
wf247	1000	A	T		A	T
wf248	300000	A	T		A	T
wf249	300000	A	A		A	A
wf250	10000	A	A		A	A
wf251	100	A/T	A/T		A/T	A/T
wf252	500	A	A/T		A	A/T
wf253	300000	A	A/T		A	A/T
wf254	50000	A	T		A	T
wf255	50000	A	A		A	A
wf256	30000	A	T		A	T
wf257	10000	A	T		A	T
wf258	5000	A	T		A	T
wf260	500000	A	A		A	A
wf261	100000	A	T		A	T
wf262	500	A	A/T		A	A/T
wf263	500000	A/T	A/T		A/T	A/T
wf264	50000	A	T		A	T
wf265	100000	A	T		A	T
wf266	500	A	A/T		A	A/T
wf267	50000	A	T		A	T
wf268	100000	A	T		A	T
PF269	500	A	A/T		A	A/T
PF270	50000	A	T		A	T
PF271	100000	T	T		T	T
PF272	50000	T	A/T		T	A/T
PF274	100	A	A		A	Neg
PF275	50000	A	A/T		A	A/T
PF276	200000	A	T		A	T
PF277	500000	A	T		A	T
PF278	300000	A	T		A	T
PF279	100000	A	T		A	T
PF280	500	A	A		A	A
PF281	30000	A	A		A	A
PF284	1000	A	T		A	T
PF285	30000	A	T		A	T
PF286	50	A	T		A	T
PF287	100000	A	A		A	A
PF288	50000	A	T		A	T
PF289	50000	A	T		A	T
PF290	60000	A	A		A	A
PF291	3000	A	T		A	T
PF292	80000	A	A		A	A
PF293	20000	A	T		A	T
PF294	1000	A	A/T		A	A/T
PF295	30000	A	A		A	A
PF296	80000	A	T		A	T
PF297	50000	A	A		A	A
PF298	1000	A	A		A	A
PF300	20000	A	T		A	T
PF301	1000	A	A		A	A
PF302	5000	A	T		A	T
PF306	100	A	A		A	A
PF307	50	A	A		A	A
PF308	500000	A	A		A	A
PF309	3000	A	T		A	T
PF311	5000	A	A		A	A
PF312	30000	A	A		A	A
PF313	5000	A	A		A	A
PF314	5000	T	T		T	T
PF315	3000	T	T		T	T
PF316	5000	A	T		A	T
PF317	100000	A	T		A	T
PF318	100	A	T		A	T
PF319	300	A	T		A	T
PF320	1000	A	A/T		A	A/T
PF321	100000	A	T		A	T
PF322	2800	A	T		A	T
PF323	500	A	A/T		A	A/T
PF324	3000	A	A/T		A	A/T
PF325	50000	A	A		A	A
PF326	300000	A	T		A	T
PF327	5000	A	A/T		A	A/T
PF328	10000	A	T		A	T
PF329	5000	A	T		A	T
PF330	50000	A	T		A	T
PF331	3000	A	A/T		A	A/T
PF332	100000	A	A		A	A
PF333	1000	A	T		A	T
PF334	50000	A	A		A	A
PF335	60000	A	T		A	T
PF336	50000	A	T		A	T
PF337	300000	A	A		A	A
PF338	2000	A	A		A	A
PF339	1000	A	A		A	A
PF340	500000	A	A		A	A
PF341	50000	A	A		A	A
PF342	50000	A	A		A	A
Note: The black base is wild type, and the red is mutant and mixed type. Neg indicate negative.
